# Supplementary material for: Interocular asymmetry of foveal avascular zone morphology and parafoveal capillary density in sickle cell retinopathy
Source: PLoS One. 2020 Jun 10;15(6):e0234151. doi: 10.1371/journal.pone.0234151 (PMC7286490; doi:10.1371/journal.pone.0234151)
Supplement: S1 Table — (XLSX) [file pone.0234151.s001.xlsx]

## Sheet: Sheet1
Supplementary Table: Interocular Asymmetry Analysis Percentages
	NP-SCR				P-SCR
Metric	Patients with Interocular Asymmetry	Patients With Greater Severity OD	Patients With Greater Severity OS		Patients with Interocular Asymmetry	Patients With Greater Severity OD	Patients With Greater Severity OS
FAZ Area	11 (52.4%)	2 (9.5%)	9 (42.9%)		6 (60.0%)	2 (20.0%)	4 (40.0%)
FAZ Perimeter	13 (61.9%)	3 (14.3%)	10 (47.6%)		7 (70.0%)	4 (40.0%)	3 (30.0%)
FAZ Acircularity Index	7 (33.3%)	2 (9.5%)	5 (23.8%)		5 (50.0%)	4 (40.0%)	1 (10.0%)
Capillary Density	9 (42.9%)	3 (14.3%)	6 (28.6%)		6 (60.0%)	1 (10.0%)	5 (50.0%)
Percent Yellow Area (< 5% of Normal Distriution)	11 (52.4%)	5 (23.8%)	6 (28.6%)		6 (60.0%)	1 (10.0%)	5 (50.0%)
Percent Red Area (< 1% of Normal Distriution)	9 (42.9%)	3 (14.3%)	6 (28.6%)		6 (60.0%)	1 (10.0%)	5 (50.0%)
